# Supplementary material for: The Effect of HER3 Expression on Prognosis in EGFR-Mutant Non-Small Cell Lung Cancer: A Retrospective Real-World Study
Source: Medicina (Kaunas). 2026 Mar 13;62(3):538. doi: 10.3390/medicina62030538 (PMC13028177; doi:10.3390/medicina62030538)
Supplement: Supplementary file 1 [file medicina-62-00538-s001.zip]

Archive with 1 entries (1 files):
- kaplan meier (2).spv
